# Supplementary material for: Rib Hemangiomas: Intriguing Findings from a Systematic Review of Rare Thoracic Tumors
Source: J Clin Med. 2024 Sep 20;13(18):5586. doi: 10.3390/jcm13185586 (PMC11433624; doi:10.3390/jcm13185586)
Supplement: Supplementary file 1 [file jcm-13-05586-s001.zip]

Archive with 1 entries (1 files):
- jcm-3103107-supplementary.pdf
